# Supplementary material for: Construction and Validation of a Novel Immunosignature for Overall Survival in Uveal Melanoma
Source: Front Cell Dev Biol. 2021 Sep 6;9:710558. doi: 10.3389/fcell.2021.710558 (PMC8450517; doi:10.3389/fcell.2021.710558)
Supplement: Supplementary file 3 [file Table_2.xlsx]

## Sheet: gene-pathway
	Cluster	ID	Description	GeneRatio	BgRatio	pvalue	p.adjust	qvalue	geneID	Count
1	Down_regulated	hsa04060	Cytokine-cytokine receptor interaction	70/559	295/8108	4.79786e-21	1.42017e-18	1.06563e-18	TNFRSF1B/IL32/TNFRSF8/CD27/TNFRSF9/IL21R/CCL5/IL2RG/IL12RB1/TNFRSF19/GDF11/IL15RA/CXCR3/IL1R2/CD70/CCL4/IL2RB/LIF/EBI3/TNFRSF10C/CXCL10/TNFSF14/CCR5/CXCL13/IL11/TNFRSF4/LTB/IFNG/IL10RA/CCL3/CXCL9/FASLG/XCR1/PRLR/TNFRSF18/CCL18/BMPR1B/TNFSF13B/XCL1/GDF15/TNF/CCL22/LTA/IL27/IL6/TNFSF15/CCL26/CCL4L2/IL1RN/XCL2/CXCR6/CNTF/THPO/IL15/CCL24/NGFR/CCR7/IL1RL2/TNFRSF11B/IL7R/IL1B/CCR8/CXCL11/IL10/CD40LG/TN…	70
2	Down_regulated	hsa05332	Graft-versus-host disease	25/559	42/8108	4.60605e-19	6.81695e-17	5.11514e-17	HLA-DMA/HLA-B/PRF1/HLA-DRB1/HLA-A/HLA-C/GZMB/HLA-F/HLA-DPA1/HLA-DOA/HLA-DRA/HLA-DQA1/IFNG/HLA-DQB1/FASLG/HLA-DMB/KIR2DL3/KIR3DL1/TNF/HLA-DRB5/KLRC1/IL6/HLA-DOB/IL1B/KIR3DL2	25
3	Down_regulated	hsa04640	Hematopoietic cell lineage	37/559	99/8108	1.28578e-18	1.26864e-16	9.5193e-17	ITGA5/HLA-DMA/CD7/ANPEP/CD3E/HLA-DRB1/CD8B/CD8A/IL1R2/CD2/ITGB3/FCGR1A/CD5/HLA-DPA1/HLA-DOA/HLA-DRA/CD3D/IL11/HLA-DQA1/HLA-DQB1/HLA-DMB/CD38/CD3G/ITGA4/TNF/HLA-DRB5/KIT/FLT3/IL6/THPO/CD1A/FCER2/HLA-DOB/IL7R/IL1B/EPO/CR1L	37
4	Down_regulated	hsa04940	Type I diabetes mellitus	23/559	43/8108	3.2521e-16	2.40655e-14	1.80577e-14	HLA-DMA/HLA-B/PRF1/HLA-DRB1/HLA-A/HLA-C/GZMB/GAD1/HLA-F/HLA-DPA1/HLA-DOA/HLA-DRA/HLA-DQA1/IFNG/HLA-DQB1/FASLG/HLA-DMB/TNF/HLA-DRB5/LTA/HLA-DOB/IL1B/PTPRN	23
5	Down_regulated	hsa05330	Allograft rejection	21/559	38/8108	2.68758e-15	1.59104e-13	1.19385e-13	HLA-DMA/HLA-B/PRF1/HLA-DRB1/HLA-A/HLA-C/GZMB/HLA-F/HLA-DPA1/HLA-DOA/HLA-DRA/HLA-DQA1/IFNG/HLA-DQB1/FASLG/HLA-DMB/TNF/HLA-DRB5/HLA-DOB/IL10/CD40LG	21
6	Down_regulated	hsa04514	Cell adhesion molecules	40/559	149/8108	2.45132e-14	1.20932e-12	9.07419e-13	CADM1/HLA-DMA/HLA-B/SDC2/PDCD1/CNTNAP1/HLA-DRB1/HLA-A/SPN/HLA-C/NTNG2/CD6/CD8B/CD8A/ITGAL/CD2/HLA-F/TIGIT/HLA-DPA1/HLA-DOA/HLA-DRA/SIGLEC1/HLA-DQA1/HLA-DQB1/SELL/HLA-DMB/CTLA4/ICOS/CDH1/ITGA4/HLA-DRB5/CLDN3/PTPRC/NCAM1/VCAN/HLA-DOB/CD40LG/NLGN4X/CLDN4/CLDN2	40
7	Down_regulated	hsa04612	Antigen processing and presentation	28/559	78/8108	7.27353e-14	3.07566e-12	2.30784e-12	HLA-DMA/B2M/HLA-B/CD74/TAP1/HLA-DRB1/HLA-A/HLA-C/CD8B/CD8A/CIITA/HLA-F/HLA-DPA1/HLA-DOA/HLA-DRA/HLA-DQA1/IFNG/HLA-DQB1/HLA-DMB/KIR2DL4/KIR2DL3/KIR3DL1/TNF/HLA-DRB5/KLRC1/HLA-DOB/KIR3DL2/KIR2DS4	28
8	Down_regulated	hsa04061	Viral protein interaction with cytokine and cytokine receptor	30/559	100/8108	2.03625e-12	7.53412e-11	5.65327e-11	TNFRSF1B/CCL5/IL2RG/CXCR3/CCL4/IL2RB/TNFRSF10C/CXCL10/TNFSF14/CCR5/CXCL13/IL10RA/CCL3/CXCL9/XCR1/CCL18/XCL1/TNF/CCL22/LTA/IL6/CCL26/CCL4L2/XCL2/CCL24/CCR7/CCR8/CXCL11/IL10/CCR4	30
9	Down_regulated	hsa05140	Leishmaniasis	25/559	77/8108	2.10904e-11	6.93641e-10	5.20478e-10	HLA-DMA/MAPK12/HLA-DRB1/NCF1/PTPN6/FCGR1A/HLA-DPA1/HLA-DOA/HLA-DRA/EEF1A2/PTGS2/FCGR3B/FCGR3A/HLA-DQA1/IFNG/HLA-DQB1/HLA-DMB/ITGA4/STAT1/TNF/HLA-DRB5/HLA-DOB/IL1B/IL10/CR1L	25
10	Down_regulated	hsa04658	Th1 and Th2 cell differentiation	27/559	92/8108	4.67459e-11	1.38368e-09	1.03825e-09	DLL4/HLA-DMA/MAPK12/CD3E/HLA-DRB1/IL2RG/IL12RB1/IL2RB/LCK/HLA-DPA1/HLA-DOA/HLA-DRA/NFATC2/CD247/CD3D/TBX21/HLA-DQA1/IFNG/HLA-DQB1/ZAP70/HLA-DMB/CD3G/STAT1/HLA-DRB5/GATA3/MAPK10/HLA-DOB	27
11	Down_regulated	hsa04659	Th17 cell differentiation	29/559	107/8108	7.6388e-11	2.05553e-09	1.54238e-09	HLA-DMA/IL21R/MAPK12/CD3E/HLA-DRB1/IL2RG/IL12RB1/IL2RB/LCK/HLA-DPA1/HLA-DOA/HLA-DRA/NFATC2/CD247/CD3D/TBX21/HLA-DQA1/IFNG/HLA-DQB1/ZAP70/HLA-DMB/CD3G/STAT1/HLA-DRB5/IL6/GATA3/MAPK10/HLA-DOB/IL1B	29
12	Down_regulated	hsa05320	Autoimmune thyroid disease	20/559	53/8108	9.95096e-11	2.45457e-09	1.8418e-09	HLA-DMA/HLA-B/PRF1/HLA-DRB1/HLA-A/HLA-C/GZMB/HLA-F/HLA-DPA1/HLA-DOA/HLA-DRA/HLA-DQA1/HLA-DQB1/FASLG/HLA-DMB/CTLA4/HLA-DRB5/HLA-DOB/IL10/CD40LG	20
13	Down_regulated	hsa04672	Intestinal immune network for IgA production	19/559	49/8108	1.69355e-10	3.85608e-09	2.89343e-09	HLA-DMA/HLA-DRB1/IL15RA/HLA-DPA1/HLA-DOA/HLA-DRA/HLA-DQA1/HLA-DQB1/HLA-DMB/ICOS/TNFSF13B/ITGA4/PIGR/HLA-DRB5/IL6/IL15/HLA-DOB/IL10/CD40LG	19
14	Down_regulated	hsa04650	Natural killer cell mediated cytotoxicity	31/559	131/8108	7.01093e-10	1.48231e-08	1.11226e-08	HLA-B/ULBP1/PRF1/HLA-A/HLA-C/PTPN6/FCER1G/TYROBP/RAC2/ITGAL/GZMB/LCP2/LCK/NFATC2/CD247/FCGR3B/FCGR3A/SH2D1A/IFNG/ZAP70/FASLG/KIR2DL3/KIR3DL1/TNF/KLRC1/ULBP2/CD48/NCR3/KIR3DL2/KIR2DS4/KLRK1	31
15	Down_regulated	hsa05150	Staphylococcus aureus infection	26/559	96/8108	7.5618e-10	1.49219e-08	1.11968e-08	C4B/C4A/HLA-DMA/C1QB/C1QC/HLA-DRB1/C1R/C1QA/ITGAL/C1S/C2/FCGR1A/HLA-DPA1/HLA-DOA/HLA-DRA/FCGR3B/FCGR3A/CFB/HLA-DQA1/HLA-DQB1/HLA-DMB/FPR3/HLA-DRB5/HLA-DOB/KRT36/IL10	26
16	Down_regulated	hsa05321	Inflammatory bowel disease	21/559	65/8108	9.66466e-10	1.78796e-08	1.34161e-08	HLA-DMA/IL21R/HLA-DRB1/IL2RG/IL12RB1/HLA-DPA1/HLA-DOA/HLA-DRA/TBX21/HLA-DQA1/IFNG/HLA-DQB1/HLA-DMB/STAT1/TNF/HLA-DRB5/IL6/GATA3/HLA-DOB/IL1B/IL10	21
17	Down_regulated	hsa05310	Asthma	14/559	31/8108	4.1466e-09	7.21996e-08	5.41754e-08	HLA-DMA/HLA-DRB1/FCER1G/HLA-DPA1/HLA-DOA/HLA-DRA/HLA-DQA1/HLA-DQB1/HLA-DMB/TNF/HLA-DRB5/HLA-DOB/IL10/CD40LG	14
18	Down_regulated	hsa05166	Human T-cell leukemia virus 1 infection	40/559	219/8108	8.83322e-09	1.39462e-07	1.04646e-07	ADCY1/MAD1L1/HLA-DMA/B2M/HLA-B/ADCY2/NFATC4/CD3E/HLA-DRB1/HLA-A/IL2RG/HLA-C/IL15RA/ITGAL/IL1R2/FOSL1/IL2RB/LCK/HLA-F/HLA-DPA1/MSX1/HLA-DOA/HLA-DRA/NFATC2/CDKN1A/CD3D/HLA-DQA1/HLA-DQB1/HLA-DMB/EGR2/CD3G/TNF/HLA-DRB5/LTA/IL6/CREB3L3/MAPK10/IL15/HLA-DOB/CCNA1	40
19	Down_regulated	hsa05416	Viral myocarditis	19/559	60/8108	8.95197e-09	1.39462e-07	1.04646e-07	LAMA1/HLA-DMA/HLA-B/PRF1/HLA-DRB1/HLA-A/HLA-C/RAC2/ITGAL/HLA-F/HLA-DPA1/HLA-DOA/HLA-DRA/HLA-DQA1/HLA-DQB1/HLA-DMB/HLA-DRB5/HLA-DOB/CD40LG	19
20	Down_regulated	hsa05323	Rheumatoid arthritis	24/559	93/8108	9.81279e-09	1.45229e-07	1.08974e-07	HLA-DMA/CCL5/HLA-DRB1/ITGAL/ATP6V0D2/HLA-DPA1/HLA-DOA/HLA-DRA/IL11/LTB/HLA-DQA1/IFNG/CCL3/HLA-DQB1/HLA-DMB/CTLA4/TNFSF13B/MMP1/TNF/HLA-DRB5/IL6/IL15/HLA-DOB/IL1B	24
21	Down_regulated	hsa04660	T cell receptor signaling pathway	25/559	104/8108	2.29326e-08	3.2324e-07	2.42545e-07	CARD11/PDCD1/MAPK12/CD3E/PTPN6/CD8B/CD8A/LCP2/LCK/GRAP2/NFATC2/CD247/CD3D/IFNG/ZAP70/CTLA4/ICOS/RASGRP1/CD3G/TNF/ITK/PTPRC/MAPK10/IL10/CD40LG	25
22	Down_regulated	hsa04145	Phagosome	31/559	152/8108	3.15028e-08	4.23117e-07	3.17488e-07	ITGA5/THBS2/HLA-DMA/MRC2/HLA-B/RAB7B/TAP1/CD209/CORO1A/HLA-DRB1/HLA-A/C1R/HLA-C/NCF1/ATP6V0D2/TUBA8/HLA-F/ITGB3/FCGR1A/HLA-DPA1/HLA-DOA/HLA-DRA/FCGR3B/FCGR3A/TUBB3/HLA-DQA1/HLA-DQB1/HLA-DMB/HLA-DRB5/PLA2R1/HLA-DOB	31
23	Down_regulated	hsa04080	Neuroactive ligand-receptor interaction	52/559	341/8108	3.28773e-08	4.23117e-07	3.17488e-07	HTR2B/P2RY6/GRIN2D/CRHR1/GRID1/GABRD/CYSLTR2/GRIN2A/GZMA/LHB/GABBR2/APLNR/S1PR4/BDKRB2/GRM8/CCKBR/ADRA2A/PRLR/PTGER4/OPRD1/TACR1/FPR3/HCRTR1/UTS2R/LPAR1/GABRA5/S1PR5/MC5R/POMC/PMCH/CYSLTR1/CHRNA4/GRP/CALCA/DRD1/HRH4/CALCR/CHRNA6/PTH2R/GABRB3/SSTR3/P2RY10/GABRA3/NPFFR1/KISS1R/MCHR1/ADRB1/PRSS2/PENK/PTGFR/GRIA3/ADCYAP1R1	52
24	Down_regulated	hsa05152	Tuberculosis	34/559	180/8108	5.05185e-08	6.23062e-07	4.67518e-07	HLA-DMA/MRC2/CD74/CD209/ITGAX/CORO1A/MAPK12/HLA-DRB1/FCER1G/ATP6V0D2/CIITA/FCGR1A/HLA-DPA1/HLA-DOA/HLA-DRA/FCGR3B/FCGR3A/CAMK2A/HLA-DQA1/IFNG/IL10RA/HLA-DQB1/HLA-DMB/STAT1/TNF/HLA-DRB5/IL6/LBP/MAPK10/PLA2R1/HLA-DOB/IL1B/IL10/CR1L	34
25	Down_regulated	hsa05145	Toxoplasmosis	25/559	112/8108	1.1042e-07	1.30737e-06	9.80996e-07	LAMA1/HLA-DMA/MAPK12/HLA-DRB1/CIITA/LAMB3/HLA-DPA1/HLA-DOA/HLA-DRA/CCR5/HLA-DQA1/IFNG/IL10RA/HLA-DQB1/HLA-DMB/STAT1/TNF/LY96/HLA-DRB5/BIRC3/PIK3CG/MAPK10/HLA-DOB/IL10/CD40LG	25
26	Down_regulated	hsa05133	Pertussis	20/559	76/8108	1.19119e-07	1.35612e-06	1.01757e-06	C4B/C4A/ITGA5/IRF1/C1QB/C1QC/MAPK12/C1R/C1QA/C1S/C2/IRF8/CASP1/TICAM2/TNF/LY96/IL6/MAPK10/IL1B/IL10	20
27	Down_regulated	hsa05340	Primary immunodeficiency	13/559	38/8108	7.53597e-07	8.26166e-06	6.19918e-06	TAP1/CD3E/IL2RG/CD8B/CD8A/CIITA/LCK/CD3D/ZAP70/ICOS/PTPRC/IL7R/CD40LG	13
28	Down_regulated	hsa05322	Systemic lupus erythematosus	26/559	136/8108	1.52511e-06	1.61226e-05	1.20976e-05	C4B/C4A/HLA-DMA/C1QB/C1QC/HLA-DRB1/C1R/C1QA/GRIN2A/C1S/C2/FCGR1A/HLA-DPA1/HLA-DOA/HLA-DRA/FCGR3B/FCGR3A/HLA-DQA1/IFNG/HLA-DQB1/HLA-DMB/TNF/HLA-DRB5/HLA-DOB/IL10/CD40LG	26
29	Down_regulated	hsa04062	Chemokine signaling pathway	32/559	192/8108	2.31694e-06	2.36488e-05	1.7745e-05	ADCY1/HCK/ADCY2/CCL5/NCF1/WAS/CXCR3/RAC2/CCL4/GNGT2/RASGRP2/CXCL10/CCR5/CXCL13/CCL3/CXCL9/XCR1/CCL18/STAT1/XCL1/CCL22/ITK/CCL26/PIK3CG/CCL4L2/XCL2/CXCR6/CCL24/CCR7/CCR8/CXCL11/CCR4	32
30	Down_regulated	hsa05169	Epstein-Barr virus infection	33/559	202/8108	2.53858e-06	2.50474e-05	1.87944e-05	HLA-DMA/B2M/GADD45G/HLA-B/SAP30/TAP1/ISG15/MAPK12/CD3E/HLA-DRB1/HLA-A/HLA-C/ITGAL/HLA-F/HLA-DPA1/CXCL10/HLA-DOA/HLA-DRA/CD247/CDKN1A/CD3D/HLA-DQA1/HLA-DQB1/HLA-DMB/CD3G/STAT1/TNF/HLA-DRB5/IL6/MAPK10/FCER2/HLA-DOB/CCNA1	33
31	Down_regulated	hsa05142	Chagas disease	21/559	102/8108	4.59753e-06	4.3899e-05	3.29399e-05	ADCY1/C1QB/CCL5/C1QC/MAPK12/CD3E/C1QA/PPP2R2B/SERPINE1/CD247/CD3D/BDKRB2/IFNG/CCL3/FASLG/CD3G/TNF/IL6/MAPK10/IL1B/IL10	21
32	Down_regulated	hsa04964	Proximal tubule bicarbonate reclamation	9/559	23/8108	1.1237e-05	0.000103942	7.79933e-05	SLC38A3/ATP1B2/AQP1/FXYD2/ATP1B1/PCK1/ATP1A2/CA2/ATP1A3	9
33	Down_regulated	hsa04380	Osteoclast differentiation	23/559	128/8108	1.78016e-05	0.000159675	0.000119813	SIRPG/MAPK12/NCF1/TYROBP/FOSL1/LCP2/LCK/ITGB3/LILRB2/FCGR1A/NFATC2/FCGR3B/FCGR3A/IFNG/LILRA5/LILRB1/STAT1/TNF/LILRA4/MAPK10/CALCR/TNFRSF11B/IL1B	23
34	Down_regulated	hsa04064	NF-kappa B signaling pathway	19/559	104/8108	7.49525e-05	0.000633884	0.000475638	GADD45G/CARD11/CCL4/LCK/PTGS2/TNFSF14/LTB/ZAP70/TICAM2/TNFSF13B/TNF/LY96/LTA/LBP/BIRC3/CCL4L2/IL1B/CD40LG/BCL2A1	19
35	Down_regulated	hsa04625	C-type lectin receptor signaling pathway	19/559	104/8108	7.49525e-05	0.000633884	0.000475638	BCL3/IRF1/CD209/NFATC4/MAPK12/FCER1G/PTGS2/NFATC2/ITPR2/EGR3/CASP1/EGR2/STAT1/TNF/CCL22/IL6/MAPK10/IL1B/IL10	19
36	Down_regulated	hsa05235	PD-L1 expression and PD-1 checkpoint pathway in cancer	17/559	89/8108	0.000100214	0.000823982	0.00061828	PDCD1/BATF3/MAPK12/CD3E/PTPN6/LCK/BATF/NFATC2/CD247/CD3D/IFNG/ZAP70/RASGRP1/EGF/TICAM2/CD3G/STAT1	17
37	Down_regulated	hsa05144	Malaria	12/559	50/8108	0.000110152	0.000881216	0.000661225	THBS2/SDC2/ITGAL/IFNG/TNF/IL6/ACKR1/IL1B/IL10/CD40LG/KLRK1/CR1L	12
38	Down_regulated	hsa04261	Adrenergic signaling in cardiomyocytes	23/559	150/8108	0.000225339	0.00175527	0.00131708	ADCY1/PLN/SCN1B/ADCY2/MAPK12/PPP2R2B/SCN4B/SLC8A1/CAMK2A/ATP1B2/FXYD2/PPP1R1A/CACNG5/CACNG4/ATP1B1/MYL4/PIK3CG/ATP1A2/CREB3L3/CACNB4/ACTC1/ATP1A3/ADRB1	23
39	Down_regulated	hsa04620	Toll-like receptor signaling pathway	18/559	104/8108	0.000234888	0.00178274	0.00133769	CCL5/MAPK12/CCL4/CXCL10/CCL3/CXCL9/TICAM2/STAT1/TNF/LY96/IL6/LBP/CCL4L2/TLR7/TLR8/MAPK10/IL1B/CXCL11	18
40	Down_regulated	hsa04950	Maturity onset diabetes of the young	8/559	26/8108	0.000249452	0.00184594	0.00138511	MAFA/NKX6-1/BHLHA15/NR5A2/GCK/NKX2-2/PAX6/ONECUT1	8
41	Down_regulated	hsa04610	Complement and coagulation cascades	15/559	85/8108	0.000618164	0.00446284	0.00334872	C4B/C4A/ITGAX/C1QB/C1QC/C1R/C1QA/F5/VTN/SERPINE1/C1S/C2/BDKRB2/CFB/CR1L	15
42	Down_regulated	hsa05163	Human cytomegalovirus infection	29/559	225/8108	0.000760166	0.00535736	0.00401993	ADCY1/B2M/HLA-B/TAP1/ADCY2/CCL5/NFATC4/MAPK12/HLA-A/HLA-C/RAC2/CCL4/GNGT2/HLA-F/ITGB3/PTGS2/NFATC2/ITPR2/CDKN1A/CCR5/IL10RA/CCL3/FASLG/PTGER4/TNF/IL6/CCL4L2/CREB3L3/IL1B	29
43	Down_regulated	hsa05033	Nicotine addiction	9/559	40/8108	0.00130674	0.00899523	0.00674962	GRIN2D/GABRD/GRIN2A/GABRA5/CHRNA4/CHRNA6/GABRB3/GABRA3/GRIA3	9
44	Down_regulated	hsa05164	Influenza A	23/559	172/8108	0.00159214	0.010505	0.00788245	HLA-DMA/CCL5/HLA-DRB1/CIITA/HLA-DPA1/CXCL10/HLA-DOA/HLA-DRA/HLA-DQA1/IFNG/HLA-DQB1/RSAD2/CASP1/FASLG/HLA-DMB/STAT1/TNF/HLA-DRB5/IL6/TLR7/HLA-DOB/IL1B/PRSS2	23
45	Down_regulated	hsa04668	TNF signaling pathway	17/559	112/8108	0.00161539	0.010505	0.00788245	TNFRSF1B/BCL3/IRF1/CCL5/MAPK12/LIF/MMP9/CXCL10/PTGS2/TNF/LTA/IL6/BIRC3/CREB3L3/MAPK10/IL15/IL1B	17
46	Down_regulated	hsa04630	JAK-STAT signaling pathway	22/559	162/8108	0.00163253	0.010505	0.00788245	IL21R/SOCS2/IL2RG/IL12RB1/PTPN6/IL15RA/IL2RB/LIF/CDKN1A/IL11/IFNG/IL10RA/PRLR/EGF/STAT1/IL6/CNTF/THPO/IL15/IL7R/IL10/EPO	22
47	Down_regulated	hsa04974	Protein digestion and absorption	16/559	103/8108	0.00171401	0.0107946	0.00809978	COL5A3/SLC7A7/COL9A3/COL4A2/SLC1A1/COL4A1/SLC8A1/COL12A1/COL22A1/ATP1B2/FXYD2/ATP1B1/ATP1A2/ATP1A3/COL17A1/PRSS2	16
48	Down_regulated	hsa04260	Cardiac muscle contraction	14/559	87/8108	0.00232872	0.0143605	0.0107755	COX7A1/COX4I2/SLC9A7/SLC8A1/ATP1B2/FXYD2/CACNG5/CACNG4/ATP1B1/MYL4/ATP1A2/CACNB4/ACTC1/ATP1A3	14
49	Down_regulated	hsa05135	Yersinia infection	19/559	137/8108	0.00259789	0.0156934	0.0117756	ITGA5/MAPK12/FN1/WAS/CD8B/RAC2/CD8A/LCP2/LCK/NFATC2/ZAP70/RPS6KA2/CASP1/ITGA4/TNF/IL6/MAPK10/IL1B/IL10	19
50	Down_regulated	hsa04727	GABAergic synapse	14/559	89/8108	0.00289453	0.0171356	0.0128578	ADCY1/KCNJ6/GABRD/ADCY2/GAD1/GNGT2/HAP1/GABBR2/SLC38A3/SLC38A5/GABRA5/SLC6A1/GABRB3/GABRA3	14
51	Down_regulated	hsa05143	African trypanosomiasis	8/559	37/8108	0.0031448	0.0182522	0.0136956	APOL1/IDO1/IFNG/FASLG/TNF/IL6/IL1B/IL10	8
52	Down_regulated	hsa04151	PI3K-Akt signaling pathway	38/559	354/8108	0.00399758	0.0227555	0.0170747	ITGA5/THBS2/LAMA1/COL9A3/COL4A2/IL2RG/FN1/PPP2R2B/VTN/COL4A1/IL2RB/GNGT2/LAMB3/ITGB3/CDKN1A/NTF3/FASLG/NTRK1/PRLR/EGF/ITGA4/KIT/FGF5/SGK1/IBSP/LPAR1/FLT3/IL6/FGFR2/PCK1/PIK3CG/CREB3L3/NGFR/IL7R/MYB/AREG/EPO/FGF9	38
53	Down_regulated	hsa05414	Dilated cardiomyopathy	14/559	96/8108	0.00582552	0.032535	0.0244128	ITGA5/ADCY1/LAMA1/PLN/ADCY2/ITGB3/SLC8A1/ITGA4/TNF/CACNG5/CACNG4/CACNB4/ACTC1/ADRB1	14
54	Down_regulated	hsa04621	NOD-like receptor signaling pathway	22/559	181/8108	0.00645273	0.034801	0.0261131	PSTPIP1/CCL5/MAPK12/TRPM2/TRPV2/GBP1/AIM2/NLRP6/CASP5/ITPR2/GBP5/CASP1/GBP2/GBP4/STAT1/TNF/IL6/BIRC3/IFI16/MAPK10/IL1B/GBP3	22
55	Down_regulated	hsa05202	Transcriptional misregulation in cancer	23/559	192/8108	0.0064664	0.034801	0.0261131	GADD45G/ETV7/IL1R2/GZMB/MYCN/IL2RB/MMP9/SLC45A3/FCGR1A/BCL11B/CDKN1A/RUNX1T1/NTRK1/FLT3/SSX1/IL6/BIRC3/NGFR/SIX4/BCL2A1/GRIA3/HMGA2/CCNA1	23
56	Down_regulated	hsa04512	ECM-receptor interaction	13/559	88/8108	0.00694025	0.0366842	0.0275262	ITGA5/THBS2/LAMA1/COL9A3/COL4A2/FN1/VTN/COL4A1/LAMB3/ITGB3/ITGA4/IBSP/SV2C	13
57	Down_regulated	hsa04020	Calcium signaling pathway	27/559	240/8108	0.00777223	0.0403611	0.0302852	HTR2B/ADCY1/GRIN2D/PLN/CYSLTR2/ADCY2/CAMK1D/GRIN2A/ITPKA/ITPR2/SLC8A1/BDKRB2/CAMK2A/CCKBR/NTRK1/NTRK3/CD38/TACR1/EGF/CACNA1I/FGF5/CYSLTR1/FGFR2/DRD1/ADRB1/PTGFR/FGF9	27
58	Up_regulated	hsa05168	Herpes simplex virus 1 infection	19/100	498/8108	8.43181e-06	0.00126477	0.00126477	ZNF667/ZNF492/ZNF454/ZNF98/ZNF90/ZNF135/ZNF208/ZNF257/ZNF415/ZNF154/ZNF676/ZNF285/ZNF860/ZNF99/ZNF793/ZNF727/ZNF229/ZNF560/ZNF382	19
